# Supplementary material for: Salmonella multimutants enable efficient identification of SPI-2 effector protein function in gut inflammation and systemic colonization
Source: Nat Commun. 2025 Nov 6;16:9795. doi: 10.1038/s41467-025-64760-w (PMC12592711; doi:10.1038/s41467-025-64760-w)
Supplement: Supplementary file 3 — Supplementary Data 1 [file 41467_2025_64760_MOESM3_ESM.xls]

## Sheet: Sheet1
Supplementary Data 1 - List of polymorphisms detected via whole genome sequencing
strain	origin	evidence	chr	pos	mutation	annotation	gene	description
S.Tm Alpha clone 1	STm14028	RA	NC_016810	635606	T→A	E95V(GAG→GTG)	SL1344_RS02910←	PTS system mannose/fructose/N‑acetylgalactosamine‑transporter subunit IIB
S.Tm Alpha clone 1	STm14028	RA	NC_016810	1638110	A→G	T55A(ACC→GCC)	SL1344_RS07945→	virulence factor SrfB
S.Tm Alpha clone 1	STm14028	RA	NC_016810	1643641	A→G	intergenic (+59/+46)	yncL→ / ←patD	stress response membrane protein YncL/aminobutyraldehyde dehydrogenase
S.Tm Alpha clone 1	STm14028	RA	NC_016810	1677646	A→G	A25A(GCT→GCC)	SL1344_RS08120←	membrane protein
S.Tm Alpha clone 1	Novel	RA	NC_016810	1756092	G→A	D110N(GAT→AAT)	SL1344_RS08515→	DNA‑binding transcriptional regulator YciT
S.Tm Alpha clone 1	STm14028	RA	NC_016810	2411272	T→C	L148L(TTA→TTG)	menC←	o‑succinylbenzoate synthase
S.Tm Alpha clone 1	STm14028	RA	NC_016810	2934979	T→C	intergenic (+560/+220)	SL1344_RS14335→ / ←fljA	IS3 family transposase/phase 1 flagellin gene repressor FljA
S.Tm Alpha clone 1	STm14028	RA	NC_016810	2943604	T→C	T1152T(ACT→ACC)	iroC→	salmochelin/enterobactin export ABC transporter IroC
S.Tm Alpha clone 1	STm14028	RA	NC_016810	2943712	G→T	E1188D(GAG→GAT)	iroC→	salmochelin/enterobactin export ABC transporter IroC
S.Tm Alpha clone 2	Novel	RA	NC_016810	269042	T→A	I40N(ATC→AAC)	rnhB→	ribonuclease HII
S.Tm Alpha clone 2	STm14028	RA	NC_016810	635606	T→A	E95V(GAG→GTG)	SL1344_RS02910←	PTS system mannose/fructose/N‑acetylgalactosamine‑transporter subunit IIB
S.Tm Alpha clone 2	STm14028	RA	NC_016810	1638110	A→G	T55A(ACC→GCC)	SL1344_RS07945→	virulence factor SrfB
S.Tm Alpha clone 2	STm14028	RA	NC_016810	1643641	A→G	intergenic (+59/+46)	yncL→ / ←patD	stress response membrane protein YncL/aminobutyraldehyde dehydrogenase
S.Tm Alpha clone 2	STm14028	RA	NC_016810	1677646	A→G	A25A(GCT→GCC)	SL1344_RS08120←	membrane protein
S.Tm Alpha clone 2	Novel	RA	NC_016810	1756092	G→A	D110N(GAT→AAT)	SL1344_RS08515→	DNA‑binding transcriptional regulator YciT
S.Tm Alpha clone 2	Novel	RA	NC_016810	2346087	C→T	A22A(GCG→GCA)	SL1344_RS11545←	cytochrome c‑type biogenesis protein CcmH
S.Tm Alpha clone 2	STm14028	RA	NC_016810	2411272	T→C	L148L(TTA→TTG)	menC←	o‑succinylbenzoate synthase
S.Tm Beta clone 1	STm14028	RA	NC_016810	635606	T→A	E95V(GAG→GTG)	SL1344_RS02910←	PTS system mannose/fructose/N‑acetylgalactosamine‑transporter subunit IIB
S.Tm Beta clone 1	STm14028	RA	NC_016810	1070375	C→T	intergenic (‑234/+127)	SL1344_RS05015← / ←gtgA	hypothetical protein/type III secretion system effector protease GtgA
S.Tm Beta clone 1	Novel	RA	NC_016810	1131869	Δ1 bp	intergenic (+138/+1)	SL1344_RS05335→ / ←pipA	tRNA‑Ser/type III secretion system effector protease PipA
S.Tm Beta clone 1	Novel	RA	NC_016810	1611523	T→A	intergenic (+22/‑503)	yddG→ / →ompD	aromatic amino acid efflux DMT transporter YddG/porin OmpD
S.Tm Beta clone 1	Novel	RA	NC_016810	1756092	G→A	D110N(GAT→AAT)	SL1344_RS08515→	DNA‑binding transcriptional regulator YciT
S.Tm Beta clone 1	STm14028	RA	NC_016810	2230940	C→T	L76L(CTG→CTA)	steD←	type III secretion system effector SteD
S.Tm Beta clone 1	Novel	RA	NC_016810	2234515	T→C	F177L(TTT→CTT)	SL1344_RS11010→	nucleoside permease
S.Tm Beta clone 1	STm14028	RA	NC_016810	2247766	A→C	R104R(CGA→CGC)	metG→	methionine‑‑tRNA ligase
S.Tm Beta clone 1	STm14028	RA	NC_016810	2411272	T→C	L148L(TTA→TTG)	menC←	o‑succinylbenzoate synthase
S.Tm Beta clone 1	STm14028	RA	NC_016810	2739383	T→G	E148D(GAA→GAC)	SL1344_RS13285←	C40 family peptidase
S.Tm Beta clone 1	Novel	RA	NC_016810	2751926	G→A	R389C(CGC→TGC)	SL1344_RS13360←	phage portal protein
S.Tm Beta clone 1	STm14028	RA	NC_016810	2752110	A→G	H327H(CAT→CAC)	SL1344_RS13360←	phage portal protein
S.Tm Beta clone 1	Novel	RA	NC_016810	2752188	G→A	P301P(CCC→CCT)	SL1344_RS13360←	phage portal protein
S.Tm Beta clone 1	Novel	RA	NC_016810	2752254	G→T	I279I(ATC→ATA)	SL1344_RS13360←	phage portal protein
S.Tm Beta clone 1	STm14028	RA	NC_016810	2757178	C→T	G131S(GGC→AGC)	SL1344_RS13390←	lysozyme
S.Tm Beta clone 1	STm14028	RA	NC_016810	4397792	G→A	intergenic (+101/‑222)	SL1344_RS21340→ / →SL1344_RS21345	type III secretion system effector arginine glycosyltransferase SseK1/hypothetical protein
S.Tm Beta clone 1	STm14028	RA	NC_016810	4398551	C→A	P312P(CCG→CCT)	thiH←	2‑iminoacetate synthase ThiH
S.Tm Beta clone 1	STm14028	RA	NC_016810	4402700	A→T	Y340N(TAC→AAC)	thiC←	phosphomethylpyrimidine synthase ThiC
S.Tm Beta clone 1	STm14028	RA	NC_016810	4407604	G→A	E114E(GAG→GAA)	SL1344_RS21400→	YjaG family protein
S.Tm Beta clone 1	STm14028	RA	NC_016810	4413619	T→C	T55A(ACG→GCG)	purD←	phosphoribosylamine‑‑glycine ligase
S.Tm Beta clone 2	Novel	RA	NC_016810	234810	G→A	M22I(ATG→ATA)	SL1344_RS01005→	fimbrial protein
S.Tm Beta clone 2	STm14028	RA	NC_016810	635606	T→A	E95V(GAG→GTG)	SL1344_RS02910←	PTS system mannose/fructose/N‑acetylgalactosamine‑transporter subunit IIB
S.Tm Beta clone 2	STm14028	RA	NC_016810	1054847	G→T	A414E(GCA→GAA)	SL1344_RS04895←	site‑specific integrase
S.Tm Beta clone 2	Novel	RA	NC_016810	1059115	A→T	W532R(TGG→AGG)	SL1344_RS04915←	RecE family exodeoxyribonuclease
S.Tm Beta clone 2	STm14028	RA	NC_016810	1061219	A→G	S32S(AGT→AGC)	SL1344_RS04925←	YdaE family protein
S.Tm Beta clone 2	STm14028	RA	NC_016810	1064445	G→A	A217T(GCG→ACG)	SL1344_RS04950→	ATP‑binding protein
S.Tm Beta clone 2	STm14028	RA	NC_016810	1070375	C→T	intergenic (‑234/+127)	SL1344_RS05015← / ←gtgA	hypothetical protein/type III secretion system effector protease GtgA
S.Tm Beta clone 2	Novel	RA	NC_016810	1131869	Δ1 bp	intergenic (+138/+1)	SL1344_RS05335→ / ←pipA	tRNA‑Ser/type III secretion system effector protease PipA
S.Tm Beta clone 2	Novel	RA	NC_016810	1756092	G→A	D110N(GAT→AAT)	SL1344_RS08515→	DNA‑binding transcriptional regulator YciT
S.Tm Beta clone 2	STm14028	RA	NC_016810	2225914	T→G	S248A(TCC→GCC)	SL1344_RS10970→	DUF4034 domain‑containing protein
S.Tm Beta clone 2	STm14028	RA	NC_016810	2411272	T→C	L148L(TTA→TTG)	menC←	o‑succinylbenzoate synthase
S.Tm Beta clone 2	STm14028	RA	NC_016810	2757178	C→T	G131S(GGC→AGC)	SL1344_RS13390←	lysozyme
S.Tm Beta clone 2	STm14028	RA	NC_016810	2761380	T→G	I8I(ATA→ATC)	SL1344_RS13425←	YlcG family protein
S.Tm Beta clone 2	STm14028	RA	NC_016810	2761483	A→G	C177R(TGC→CGC)	SL1344_RS13430←	recombination protein NinG
S.Tm Beta clone 2	STm14028	RA	NC_016810	2761549	C→T	A155T(GCC→ACC)	SL1344_RS13430←	recombination protein NinG
S.Tm Beta clone 2	STm14028	RA	NC_016810	2761622	G→A	F130F(TTC→TTT)	SL1344_RS13430←	recombination protein NinG
S.Tm Beta clone 2	STm14028	RA	NC_016810	2761679	T→C	A111A(GCA→GCG)	SL1344_RS13430←	recombination protein NinG
S.Tm Beta clone 2	STm14028	RA	NC_016810	2761778	T→C	K78K(AAA→AAG)	SL1344_RS13430←	recombination protein NinG
S.Tm Beta clone 2	STm14028	RA	NC_016810	2762013	T→C	intergenic (‑2/+1)	SL1344_RS13430← / ←SL1344_RS27720	recombination protein NinG/hypothetical protein
S.Tm Beta clone 2	STm14028	RA	NC_016810	2762123	T→C	E33G(GAA→GGA)	SL1344_RS27720←	hypothetical protein
S.Tm Beta clone 2	STm14028	RA	NC_016810	2762157	C→T	V22I(GTA→ATA)	SL1344_RS27720←	hypothetical protein
S.Tm Beta clone 2	STm14028	RA	NC_016810	2762182	A→G	C13C(TGT→TGC)	SL1344_RS27720←	hypothetical protein
S.Tm Beta clone 2	STm14028	RA	NC_016810	2762188	G→A	H11H(CAC→CAT)	SL1344_RS27720←	hypothetical protein
S.Tm Beta clone 2	STm14028	RA	NC_016810	2762229	2 bp→CC	coding (593‑594/603 nt)	SL1344_RS13440←	DUF1367 family protein
S.Tm Beta clone 2	STm14028	RA	NC_016810	2762454	T→G	A123A(GCA→GCC)	SL1344_RS13440←	DUF1367 family protein
S.Tm Beta clone 2	STm14028	RA	NC_016810	2762463	A→T	S120S(TCT→TCA)	SL1344_RS13440←	DUF1367 family protein
S.Tm Beta clone 2	STm14028	RA	NC_016810	2762472	G→C	L117L(CTC→CTG)	SL1344_RS13440←	DUF1367 family protein
S.Tm Beta clone 2	STm14028	RA	NC_016810	2762481	T→C	G114G(GGA→GGG)	SL1344_RS13440←	DUF1367 family protein
S.Tm Beta clone 2	STm14028	RA	NC_016810	2762628	G→A	P65P(CCC→CCT)	SL1344_RS13440←	DUF1367 family protein
S.Tm Beta clone 2	STm14028	RA	NC_016810	2762664	A→G	F53F(TTT→TTC)	SL1344_RS13440←	DUF1367 family protein
S.Tm Beta clone 2	Novel	RA	NC_016810	2762911	G→A	R65R(CGC→CGT)	SL1344_RS25705←	hypothetical protein
S.Tm Beta clone 2	Novel	RA	NC_016810	2763034	T→C	V24V(GTA→GTG)	SL1344_RS25705←	hypothetical protein
S.Tm Beta clone 2	Novel	RA	NC_016810	2763082	T→C	K8K(AAA→AAG)	SL1344_RS25705←	hypothetical protein
S.Tm Beta clone 2	Novel	RA	NC_016810	2763264	A→G	I64I(ATT→ATC)	SL1344_RS13450←	DinI family protein
S.Tm Beta clone 2	Novel	RA	NC_016810	2763471	C→T	intergenic (‑16/+546)	SL1344_RS13450← / ←SL1344_RS13460	DinI family protein/ASCH domain‑containing protein
S.Tm Beta clone 2	Novel	RA	NC_016810	2763475	C→T	intergenic (‑20/+542)	SL1344_RS13450← / ←SL1344_RS13460	DinI family protein/ASCH domain‑containing protein
S.Tm Beta clone 2	Novel	RA	NC_016810	2763519	G→A	intergenic (‑64/+498)	SL1344_RS13450← / ←SL1344_RS13460	DinI family protein/ASCH domain‑containing protein
S.Tm Beta clone 2	Novel	RA	NC_016810	2766146	T→A	M216L(ATG→TTG)	SL1344_RS13480←	replication protein P
S.Tm Beta clone 2	Novel	RA	NC_016810	2766174	T→C	S206S(TCA→TCG)	SL1344_RS13480←	replication protein P
S.Tm Beta clone 2	Novel	RA	NC_016810	2766185	C→A	A203S(GCC→TCC)	SL1344_RS13480←	replication protein P
S.Tm Beta clone 2	Novel	RA	NC_016810	2766197	G→A	R199C(CGT→TGT)	SL1344_RS13480←	replication protein P
S.Tm Beta clone 2	Novel	RA	NC_016810	2766226	A→G	V189A(GTT→GCT)	SL1344_RS13480←	replication protein P
S.Tm Beta clone 2	Novel	RA	NC_016810	2766240	C→G	E184D(GAG→GAC)	SL1344_RS13480←	replication protein P
S.Tm Beta clone 2	Novel	RA	NC_016810	2766249	A→G	I181I(ATT→ATC)	SL1344_RS13480←	replication protein P
S.Tm Beta clone 2	Novel	RA	NC_016810	2766276	T→C	K172K(AAA→AAG)	SL1344_RS13480←	replication protein P
S.Tm Beta clone 2	Novel	RA	NC_016810	2766285	G→T	L169L(CTC→TTA)	SL1344_RS13480←	replication protein P
S.Tm Beta clone 2	Novel	RA	NC_016810	2766287	G→A	L169L(CTC→TTA)	SL1344_RS13480←	replication protein P
S.Tm Beta clone 2	Novel	RA	NC_016810	2766294	T→C	E166E(GAA→GAG)	SL1344_RS13480←	replication protein P
S.Tm Beta clone 2	Novel	RA	NC_016810	2766297	2 bp→AG	coding (494‑495/693 nt)	SL1344_RS13480←	replication protein P
S.Tm Beta clone 2	Novel	RA	NC_016810	2766303	C→A	R163R(CGG→CGT)	SL1344_RS13480←	replication protein P
S.Tm Beta clone 2	STm14028	RA	NC_016810	2766353	G→T	R147R(CGA→AGA)	SL1344_RS13480←	replication protein P
S.Tm Beta clone 2	STm14028	RA	NC_016810	2766357	T→G	P145P(CCA→CCC)	SL1344_RS13480←	replication protein P
S.Tm Beta clone 2	Novel	RA	NC_016810	2767678	2 bp→CA	coding (15‑16/906 nt)	SL1344_RS13485←	replication protein
S.Tm Beta clone 2	Novel	RA	NC_016810	2767744	2 bp→AC	intergenic (‑51/+40)	SL1344_RS13485← / ←SL1344_RS13490	replication protein/CII family transcriptional regulator
S.Tm Beta clone 2	Novel	RA	NC_016810	2767747	3 bp→CCT	intergenic (‑54/+36)	SL1344_RS13485← / ←SL1344_RS13490	replication protein/CII family transcriptional regulator
S.Tm Beta clone 2	Novel	RA	NC_016810	2767771	A→G	intergenic (‑78/+14)	SL1344_RS13485← / ←SL1344_RS13490	replication protein/CII family transcriptional regulator
S.Tm Beta clone 2	Novel	RA	NC_016810	2767778	G→A	intergenic (‑85/+7)	SL1344_RS13485← / ←SL1344_RS13490	replication protein/CII family transcriptional regulator
S.Tm Beta clone 2	Novel	RA	NC_016810	2767887	T→C	E91E(GAA→GAG)	SL1344_RS13490←	CII family transcriptional regulator
S.Tm Beta clone 2	Novel	RA	NC_016810	2767908	C→T	G84G(GGG→GGA)	SL1344_RS13490←	CII family transcriptional regulator
S.Tm Beta clone 2	Novel	RA	NC_016810	2767947	C→T	G71G(GGG→GGA)	SL1344_RS13490←	CII family transcriptional regulator
S.Tm Beta clone 2	Novel	RA	NC_016810	2767962	C→T	R66R(AGG→AGA)	SL1344_RS13490←	CII family transcriptional regulator
S.Tm Beta clone 2	Novel	RA	NC_016810	2768004	T→A	S52S(TCA→TCT)	SL1344_RS13490←	CII family transcriptional regulator
S.Tm Beta clone 2	Novel	RA	NC_016810	2768043	A→G	S39S(AGT→AGC)	SL1344_RS13490←	CII family transcriptional regulator
S.Tm Beta clone 2	Novel	RA	NC_016810	2768052	C→T	E36E(GAG→GAA)	SL1344_RS13490←	CII family transcriptional regulator
S.Tm Beta clone 2	Novel	RA	NC_016810	2770674	G→A	pseudogene (39/156 nt)	SL1344_RS27725→	hypothetical protein
S.Tm Beta clone 2	Novel	RA	NC_016810	2770718	T→C	pseudogene (83/156 nt)	SL1344_RS27725→	hypothetical protein
S.Tm Beta clone 2	Novel	RA	NC_016810	2770722	T→C	pseudogene (87/156 nt)	SL1344_RS27725→	hypothetical protein
S.Tm Beta clone 2	STm14028	RA	NC_016810	4397792	G→A	intergenic (+101/‑222)	SL1344_RS21340→ / →SL1344_RS21345	type III secretion system effector arginine glycosyltransferase SseK1/hypothetical protein
S.Tm Beta clone 2	STm14028	RA	NC_016810	4398551	C→A	P312P(CCG→CCT)	thiH←	2‑iminoacetate synthase ThiH
S.Tm Beta clone 2	STm14028	RA	NC_016810	4402700	A→T	Y340N(TAC→AAC)	thiC←	phosphomethylpyrimidine synthase ThiC
S.Tm Beta clone 2	STm14028	RA	NC_016810	4407604	G→A	E114E(GAG→GAA)	SL1344_RS21400→	YjaG family protein
S.Tm Beta clone 2	STm14028	RA	NC_016810	4413619	T→C	T55A(ACG→GCG)	purD←	phosphoribosylamine‑‑glycine ligase
S.Tm Gamma clone 1	STm14028	RA	NC_016810	635606	T→A	E95V(GAG→GTG)	SL1344_RS02910←	PTS system mannose/fructose/N‑acetylgalactosamine‑transporter subunit IIB
S.Tm Gamma clone 1	Novel	RA	NC_016810	1092165	C→T	A116V(GCA→GTA)	SL1344_RS27640→	DUF1983 domain‑containing protein
S.Tm Gamma clone 1	STm14028	RA	NC_016810	1100366	A→G	intergenic (‑330/‑97)	SL1344_RS05185← / →pepN	DinI‑like family protein/aminopeptidase N
S.Tm Gamma clone 1	STm14028	RA	NC_016810	1110819	A→G	I191V(ATC→GTC)	pqiA→	membrane integrity‑associated transporter subunit PqiA
S.Tm Gamma clone 1	STm14028	RA	NC_016810	1113716	G→T	intergenic (+9/‑247)	pqiC→ / →rmf	membrane integrity‑associated transporter subunit PqiC/ribosome modulation factor
S.Tm Gamma clone 1	Novel	RA	NC_016810	1756092	G→A	D110N(GAT→AAT)	SL1344_RS08515→	DNA‑binding transcriptional regulator YciT
S.Tm Gamma clone 1	STm14028	RA	NC_016810	2411272	T→C	L148L(TTA→TTG)	menC←	o‑succinylbenzoate synthase
S.Tm Gamma clone 1	Novel	RA	NC_016810	2733854	G→T	T311N(ACT→AAT)	SL1344_RS13265←	prophage tail fiber N‑terminal domain‑containing protein
S.Tm Gamma clone 1	STm14028	RA	NC_016810	2739383	T→G	E148D(GAA→GAC)	SL1344_RS13285←	C40 family peptidase
S.Tm Gamma clone 1	STm14028	RA	NC_016810	4686205	G→T	P47H(CCT→CAT)	SL1344_RS26225←	hypothetical protein
S.Tm Gamma clone 1	STm14028	RA	NC_016810	4686380	+T	intergenic (‑36/‑86)	SL1344_RS26225← / →reiD	hypothetical protein/myo‑inositol utilization transcriptional regulator ReiD
S.Tm Gamma clone 1	STm14028	RA	NC_016810	4693227	T→C	S570G(AGT→GGT)	iolC←	5‑dehydro‑2‑deoxygluconokinase
S.Tm Gamma clone 1	STm14028	RA	NC_016810	4694618	A→C	V106G(GTC→GGC)	iolC←	5‑dehydro‑2‑deoxygluconokinase
S.Tm Gamma clone 1	STm14028	RA	NC_016810	4695137	T→C	intergenic (‑203/‑214)	iolC← / →iolD	5‑dehydro‑2‑deoxygluconokinase/3D‑(3,5/4)‑trihydroxycyclohexane‑1,2‑dione acylhydrolase (decyclizing)
S.Tm Gamma clone 2	STm14028	RA	NC_016810	635606	T→A	E95V(GAG→GTG)	SL1344_RS02910←	PTS system mannose/fructose/N‑acetylgalactosamine‑transporter subunit IIB
S.Tm Gamma clone 2	Novel	RA	NC_016810	1756092	G→A	D110N(GAT→AAT)	SL1344_RS08515→	DNA‑binding transcriptional regulator YciT
S.Tm Gamma clone 2	STm14028	RA	NC_016810	2225914	T→G	S248A(TCC→GCC)	SL1344_RS10970→	DUF4034 domain‑containing protein
S.Tm Gamma clone 2	STm14028	RA	NC_016810	2411272	T→C	L148L(TTA→TTG)	menC←	o‑succinylbenzoate synthase
S.Tm Gamma clone 2	Novel	JC	NC_016810	2728635	(GGGCAA)8→10	intergenic (+449/‑24)	gogB→ / →SL1344_RS25680	type III secretion effector GogB/PagK family vesicle‑borne virulence factor
S.Tm Gamma clone 2	Novel	RA	NC_016810	4274092	C→T	M35I(ATG→ATA)	SL1344_RS20770←	AzlC family ABC transporter permease
S.Tm Gamma clone 2	STm14028	RA	NC_016810	4686205	G→T	P47H(CCT→CAT)	SL1344_RS26225←	hypothetical protein
S.Tm Gamma clone 2	STm14028	RA	NC_016810	4686380	+T	intergenic (‑36/‑86)	SL1344_RS26225← / →reiD	hypothetical protein/myo‑inositol utilization transcriptional regulator ReiD
S.Tm Gamma clone 2	STm14028	RA	NC_016810	4693227	T→C	S570G(AGT→GGT)	iolC←	5‑dehydro‑2‑deoxygluconokinase
S.Tm Gamma clone 2	STm14028	RA	NC_016810	4694618	A→C	V106G(GTC→GGC)	iolC←	5‑dehydro‑2‑deoxygluconokinase
S.Tm Gamma clone 2	STm14028	RA	NC_016810	4695137	T→C	intergenic (‑203/‑214)	iolC← / →iolD	5‑dehydro‑2‑deoxygluconokinase/3D‑(3,5/4)‑trihydroxycyclohexane‑1,2‑dione acylhydrolase (decyclizing)
S.Tm Delta clone 1	STm14028	RA	NC_016810	635606	T→A	E95V(GAG→GTG)	SL1344_RS02910←	PTS system mannose/fructose/N‑acetylgalactosamine‑transporter subunit IIB
S.Tm Delta clone 1	Novel	RA	NC_016810	1746596	C→A	intergenic (‑53/+414)	SL1344_RS08470← / ←steC	EAL domain‑containing protein/SPI‑2 type III secretion system effector kinase SteC
S.Tm Delta clone 1	STm14028	RA	NC_016810	1748808	A→G	G79G(GGA→GGG)	SL1344_RS08485→	hypothetical protein
S.Tm Delta clone 1	Novel	RA	NC_016810	1756092	G→A	D110N(GAT→AAT)	SL1344_RS08515→	DNA‑binding transcriptional regulator YciT
S.Tm Delta clone 1	STm14028	RA	NC_016810	2411272	T→C	L148L(TTA→TTG)	menC←	o‑succinylbenzoate synthase
S.Tm Delta clone 2	Novel	RA	NC_016810	83119	T→A	G334G(GGA→GGT)	caiC←	crotonobetaine/carnitine‑CoA ligase
S.Tm Delta clone 2	STm14028	RA	NC_016810	635606	T→A	E95V(GAG→GTG)	SL1344_RS02910←	PTS system mannose/fructose/N‑acetylgalactosamine‑transporter subunit IIB
S.Tm Delta clone 2	Novel	RA	NC_016810	1746596	C→A	intergenic (‑53/+414)	SL1344_RS08470← / ←steC	EAL domain‑containing protein/SPI‑2 type III secretion system effector kinase SteC
S.Tm Delta clone 2	STm14028	RA	NC_016810	1748808	A→G	G79G(GGA→GGG)	SL1344_RS08485→	hypothetical protein
S.Tm Delta clone 2	Novel	RA	NC_016810	1756092	G→A	D110N(GAT→AAT)	SL1344_RS08515→	DNA‑binding transcriptional regulator YciT
S.Tm Delta clone 2	STm14028	RA	NC_016810	2411272	T→C	L148L(TTA→TTG)	menC←	o‑succinylbenzoate synthase
S.Tm Delta clone 2	Novel	RA	NC_016810	2770504	G→T	intergenic (‑120/‑132)	SL1344_RS13510← / →SL1344_RS27725	hypothetical protein/hypothetical protein
S.Tm Epsilon clone 1	STm14028	RA	NC_016810	635606	T→A	E95V(GAG→GTG)	SL1344_RS02910←	PTS system mannose/fructose/N‑acetylgalactosamine‑transporter subunit IIB
S.Tm Epsilon clone 1	STm14028	RA	NC_016810	876446	T→G	E388A(GAG→GCG)	clsB←	cardiolipin synthase ClsB
S.Tm Epsilon clone 1	STm14028	RA	NC_016810	1677646	A→G	A25A(GCT→GCC)	SL1344_RS08120←	membrane protein
S.Tm Epsilon clone 1	Novel	RA	NC_016810	1756092	G→A	D110N(GAT→AAT)	SL1344_RS08515→	DNA‑binding transcriptional regulator YciT
S.Tm Epsilon clone 1	STm14028	RA	NC_016810	2411272	T→C	L148L(TTA→TTG)	menC←	o‑succinylbenzoate synthase
S.Tm Epsilon clone 2	STm14028	RA	NC_016810	635606	T→A	E95V(GAG→GTG)	SL1344_RS02910←	PTS system mannose/fructose/N‑acetylgalactosamine‑transporter subunit IIB
S.Tm Epsilon clone 2	Novel	RA	NC_016810	732867	A→T	L276Q(CTG→CAG)	SL1344_RS03380←	PhoH family protein
S.Tm Epsilon clone 2	Novel	RA	NC_016810	1473226	C→T	H109Y(CAT→TAT)	sodC2→	superoxide dismutase [Cu‑Zn] SodC2
S.Tm Epsilon clone 2	STm14028	RA	NC_016810	1677646	A→G	A25A(GCT→GCC)	SL1344_RS08120←	membrane protein
S.Tm Epsilon clone 2	Novel	RA	NC_016810	1756092	G→A	D110N(GAT→AAT)	SL1344_RS08515→	DNA‑binding transcriptional regulator YciT
S.Tm Epsilon clone 2	STm14028	RA	NC_016810	2411272	T→C	L148L(TTA→TTG)	menC←	o‑succinylbenzoate synthase
S.Tm Epsilon clone 2	STm14028	RA	NC_016810	3964111	C→T	L12L(CTG→TTG)	SL1344_RS19305→	AsmA family protein
S.Tm Epsilon clone 2	STm14028	RA	NC_016810	3973364	C→T	R106R(CGC→CGT)	SL1344_RS19340→	virulence RhuM family protein
S.Tm Epsilon clone 2	STm14028	RA	NC_016810	3974959	A→G	intergenic (‑590/‑424)	SL1344_RS26075← / →SL1344_RS19345	transposase/helix‑turn‑helix transcriptional regulator
S.Tm Zeta clone 1	STm14028	RA	NC_016810	635606	T→A	E95V(GAG→GTG)	SL1344_RS02910←	PTS system mannose/fructose/N‑acetylgalactosamine‑transporter subunit IIB
S.Tm Zeta clone 1	Novel	RA	NC_016810	1756092	G→A	D110N(GAT→AAT)	SL1344_RS08515→	DNA‑binding transcriptional regulator YciT
S.Tm Zeta clone 1	STm14028	RA	NC_016810	2411272	T→C	L148L(TTA→TTG)	menC←	o‑succinylbenzoate synthase
S.Tm Zeta clone 1	STm14028	RA	NC_017720	64311	A→G	L146L(CTA→CTG)	spvB→	SPI‑2 type III secretion system effector NAD(+)‑‑protein‑arginine ADP‑ribosyltransferase SpvB
S.Tm Zeta clone 1	Novel	JC	NC_017720	69582	(TCATGGCCG)2→1	coding (44‑52/603 nt)	SL1344_RS27810←	LysM peptidoglycan‑binding domain‑containing protein
S.Tm Zeta clone 2	STm14028	RA	NC_016810	635606	T→A	E95V(GAG→GTG)	SL1344_RS02910←	PTS system mannose/fructose/N‑acetylgalactosamine‑transporter subunit IIB
S.Tm Zeta clone 2	Novel	RA	NC_016810	1756092	G→A	D110N(GAT→AAT)	SL1344_RS08515→	DNA‑binding transcriptional regulator YciT
S.Tm Zeta clone 2	STm14028	RA	NC_016810	2411272	T→C	L148L(TTA→TTG)	menC←	o‑succinylbenzoate synthase
S.Tm Zeta clone 2	STm14028	RA	NC_017720	64311	A→G	L146L(CTA→CTG)	spvB→	SPI‑2 type III secretion system effector NAD(+)‑‑protein‑arginine ADP‑ribosyltransferase SpvB
S.Tm Zeta clone 2	Novel	JC	NC_017720	69582	(TCATGGCCG)2→1	coding (44‑52/603 nt)	SL1344_RS27810←	LysM peptidoglycan‑binding domain‑containing protein
