# Supplementary material for: Salmonella multimutants enable efficient identification of SPI-2 effector protein function in gut inflammation and systemic colonization
Source: Nat Commun. 2025 Nov 6;16:9795. doi: 10.1038/s41467-025-64760-w (PMC12592711; doi:10.1038/s41467-025-64760-w)
Supplement: Supplementary file 6 — Source Data [file 41467_2025_64760_MOESM6_ESM.xlsx]

## Sheet: Fig. 1
Fig. 1a
No source data associated
Fig. 1b
No source data associated
Fig. 1c
No source data associated
Fig. 1d
Source data available from ENA: PRJEB83585

## Sheet: Fig. 2
Fig. 2a
No source data associated
Fig. 2b
Liver CFU/organ										Statistical analysis
WT	ΔssaV	efl	Alpha	Beta	Gamma	Delta	Epsilon	Zeta		Comparison	p value	p value summary	Analysis	Software
7.10938	2.20412	2.20412	4.22531	5.43457	7.43457	2.98227	8.11793	3.63548		WT vs ssaV	0.0006	***	Two-tailed Mann-Whitney	GraphPad Prism 10
7.23915	2.20412	3.15836	4.50732	6.63225	7.60206	2.20412	5.87622	3.7839		WT vs efl	0.0025	**	Two-tailed Mann-Whitney	GraphPad Prism 10
7.01166	3.04922	3.31806	4.29403	7.5129	7.65128	2.80618	7.9284	3.76042		WT vs Alpha	0.0006	***	Two-tailed Mann-Whitney	GraphPad Prism 10
5.80618	3.7356	2.20412	4.74445	6.1232	6.07335	4.14959	7.54654	2.68124		WT vs Beta	0.176	ns	Two-tailed Mann-Whitney	GraphPad Prism 10
7.69154	3.10721	2.20412	4.84954	5.93651	6.29754	4.35763	6.78161	2.98227		WT vs Gamma	0.7104	ns	Two-tailed Mann-Whitney	GraphPad Prism 10
7.30792	2.20412		2.20412	6.11793	5.7356	3.31806	2.20412	4.90827		WT vs Delta	0.0006	***	Two-tailed Mann-Whitney	GraphPad Prism 10
7.24393	3.50515		3.97497	7.23915	6.39164	2.80618	5.56585	4.36847		WT vs Epsilon	0.8048	ns	Two-tailed Mann-Whitney	GraphPad Prism 10
										WT vs Zeta	0.0006	***	Two-tailed Mann-Whitney	GraphPad Prism 10
Spleen CFU/organ
WT	ΔssaV	efl	Alpha	Beta	Gamma	Delta	Epsilon	Zeta		Comparison	p value	p value summary	Analysis	Software
8.21696	3.58659	2	4.33606	5.56585	7.27416	3.2878	7.45025	3.72428		WT vs ssaV	0.0006	***	Two-tailed Mann-Whitney	GraphPad Prism 10
6.9554	2	2.89209	4.2667	7.10721	7.35794	2	6.47712	5.01703		WT vs efl	0.0025	**	Two-tailed Mann-Whitney	GraphPad Prism 10
6.81954	1.30103	2.89209	4.4096	7.37291	7.53656	3.35025	7.44091	4.07041		WT vs Alpha	0.0006	***	Two-tailed Mann-Whitney	GraphPad Prism 10
6.07628	3.64542	1.90309	4.89343	5.91169	6.91381	3.63629	7.18752	3.19313		WT vs Beta	0.2086	ns	Two-tailed Mann-Whitney	GraphPad Prism 10
7.35411	2.89209	2.53148	4.29842	6.09968	6.83251	3.81478	6.97313	1.30103		WT vs Gamma	0.62	ns	Two-tailed Mann-Whitney	GraphPad Prism 10
7.85003	1.30103		1.30103	6.35025	6.53148	3.30963	1.30103	4.64816		WT vs Delta	0.0006	***	Two-tailed Mann-Whitney	GraphPad Prism 10
7.46835	3.29666		4.05231	7.68124	7.05691	2.91381	5.75128	4.61405		WT vs Epsilon	0.2593	ns	Two-tailed Mann-Whitney	GraphPad Prism 10
										WT vs Zeta	0.0006	***	Two-tailed Mann-Whitney	GraphPad Prism 10
Fig. 2c
No source data associated
Fig. 2d
Liver relative proportion
WT	ΔssaV	efl	Alpha	Beta	Gamma	Delta	Epsilon	Zeta
0.208839	5.24e-06	1.39e-05	0.000266	0.219666	0.097448	6.96e-05	0.473182	0.000511
0.214147	0.000107	4.24e-07	0.001032	0.220128	0.312208	5.91e-05	0.250099	0.002219
0.362333	5.29e-08	1.1e-07	0.000236	0.335097	0.103099	1.06e-05	0.198168	0.001056
0.367187	1.92e-05	1.99e-07	0.000291	0.149984	0.184026	3.36e-05	0.297822	0.000637
0.106158	1.13e-06	1.44e-06	0.000199	0.282109	0.147986	0.000281	0.462337	0.000926
Spleen relative proportion
WT	ΔssaV	efl	Alpha	Beta	Gamma	Delta	Epsilon	Zeta
0.206551	2.48e-06	2.65e-07	0.000114	0.242158	0.094116	0.000168	0.454446	0.002445
0.234564	2.61e-06	2.01e-07	0.001121	0.245973	0.280312	0.000221	0.23173	0.006076
0.349521	9.21e-06	3.96e-07	0.000223	0.376302	0.091025	9.78e-05	0.178559	0.004263
0.387473	9.44e-06	1.19e-06	0.00016	0.164159	0.174232	0.000163	0.272909	0.000894
0.128695	2.35e-05	9.95e-07	0.000215	0.333492	0.110409	0.000389	0.425531	0.001245

## Sheet: Fig. 3
Fig. 3a
No source data associated
Fig. 3b
Liver CFU										Statistical analysis
WT	ΔssaV	efl	Alpha	Beta	Gamma	Delta	Epsilon	Zeta		Comparison	p value	p value summary	Analysis	Software
4.91084	2.20412	2.20412	3.24551	4.47129	4.89609	2.20412	4.69827	4.06744		WT vs ssaV	0.0079	**	Two-tailed Mann-Whitney	GraphPad Prism 10
4.69408	2.20412	2.20412	3.2833	4.7457	5.43149	2.50515	4.8996	3.43457		WT vs efl	0.0079	**	Two-tailed Mann-Whitney	GraphPad Prism 10
4.24944	2.20412	2.20412	3.31806	4.74194	4.97053	2.20412	5.56358	3.48287		WT vs Alpha	0.0079	**	Two-tailed Mann-Whitney	GraphPad Prism 10
4.42943	2.20412	2.20412	3.15836	4.7839	4.72526	2.20412	4.59329	2.68124		WT vs Beta	0.8413	ns	Two-tailed Mann-Whitney	GraphPad Prism 10
4.61066	2.20412	2.20412	3.96	4.23754	5.38367	2.50515	4.76997	3.04922		WT vs Gamma	0.0317	*	Two-tailed Mann-Whitney	GraphPad Prism 10
										WT vs Delta	0.0079	**	Two-tailed Mann-Whitney	GraphPad Prism 10
										WT vs Epsilon	0.2222	ns	Two-tailed Mann-Whitney	GraphPad Prism 10
										WT vs Zeta	0.0079	**	Two-tailed Mann-Whitney	GraphPad Prism 10
Spleen CFU
WT	ΔssaV	efl	Alpha	Beta	Gamma	Delta	Epsilon	Zeta		Comparison	p value	p value summary	Analysis	Software
4.64028	1.90309	1.30103	2.99123	4.24551	4.61236	1.30103	4.33122	3.74194		WT vs ssaV	0.0079	**	Two-tailed Mann-Whitney	GraphPad Prism 10
5.04139	1.60206	1.30103	2.66276	4.68269	5.26783	2.07918	4.51799	2.44716		WT vs efl	0.0079	**	Two-tailed Mann-Whitney	GraphPad Prism 10
4.14737	1.30103	1.30103	3.01703	4.59329	4.72787	1.30103	3.7356	2.69897		WT vs Alpha	0.0079	**	Two-tailed Mann-Whitney	GraphPad Prism 10
4.05843	1.30103	1.30103	2.85733	4.85733	4.25334	1.60206	4.5807	2.20412		WT vs Beta	0.4206	ns	Two-tailed Mann-Whitney	GraphPad Prism 10
4.19535	1.30103	1.30103	3.91169	4.43329	3.53656	1.60206	4.80182	1.60206		WT vs Gamma	0.6905	ns	Two-tailed Mann-Whitney	GraphPad Prism 10
										WT vs Delta	0.0079	**	Two-tailed Mann-Whitney	GraphPad Prism 10
										WT vs Epsilon	>0.9999	ns	Two-tailed Mann-Whitney	GraphPad Prism 10
										WT vs Zeta	0.0079	ns	Two-tailed Mann-Whitney	GraphPad Prism 10
Fig. 3c
MLN CFU										Statistical analysis
WT	ΔssaV	efl	Alpha	Beta	Gamma	Delta	Epsilon	Zeta		Comparison	p value	p value summary	Analysis	Software
4.41764	3.2014	3.57171	3.31387	3.67486	4.12581	2.716	4.00346	4.09621		WT vs ssaV	0.0079	**	Two-tailed Mann-Whitney	GraphPad Prism 10
3.46389	3.32634	3.92117	3.53275	3.76268	4.03663	3.20952	3.78675	3.9284		WT vs efl	0.4206	ns	Two-tailed Mann-Whitney	GraphPad Prism 10
3.92324	3.01703	3.47567	3.72917	4.28959	4.33284	3.734	4.07041	3.49969		WT vs Alpha	>0.9999	ns	Two-tailed Mann-Whitney	GraphPad Prism 10
3.52634	3.4014	3.52114	3.87852	4.08063	3.88536	2.85733	4.18639	3.15836		WT vs Beta	0.5476	ns	Two-tailed Mann-Whitney	GraphPad Prism 10
3.83759	3.25042	3.51322	4.85272	4.00346	4.43712	3.10037		3.44091		WT vs Gamma	0.1508	ns	Two-tailed Mann-Whitney	GraphPad Prism 10
										WT vs Delta	0.0317	*	Two-tailed Mann-Whitney	GraphPad Prism 10
										WT vs Epsilon	0.4127	ns	Two-tailed Mann-Whitney	GraphPad Prism 10
										WT vs Zeta	0.5476	ns	Two-tailed Mann-Whitney	GraphPad Prism 10
Fig. 3d
Faeces CFU	WT					ΔssaV					Efl					Alpha					Beta					Gamma					Delta					Epsilon					Zeta
D1	9.56067	9.32296	8.62016	7.99855	9.68921	9.19055	9.45624	9.35959	7.89569	9.29977	9.34921	9.89326	9.83994	9.48731	9.18663	8.81718	9.00279	7.57793	7.63961	8.00243	9.2789	9.48245	9.27514	9.44464	9.26367	7.96262	7.99002	8.18959	9.8941	9.35798	8.8	8.87929	8.67033	9.52355	9.44845	8.46133	7.80518	9.58489	9.64626	9.4078	7.88236	7.99125	9.51537	9.30103	9.21107
D2	8.87272	9.10354	9.48053	8.09355	9.02069	9.32906	8.59543	9.23653	8.27329	9.76359	10.7667	9.35128	9.98348	9.64487	9.38358	8.9709	8.98528	8.21085	8.24904	8.31175	8.72859	9.25937	9.27984	9.07045	8.83697	7.84463	7.82273	8.09275	9.2572	9.53125	8.95545	9.18666	9.08221	9.61098	9.55276		8.29653	9.14833	8.48534	9.54671	7.20926	7.83889	9.30921	9.33427	9.59159
D3	8.21907		8.34115	7.1347	8.09429	8.92837	9.25491	8.88865	7.82923	9.68124	8.80967	9.48091	9.13394	8.98508	9.45252	9.09068	8.86046	8.48486	8.16104	8.29042	8.60344	8.33685	8.80618	8.02803	8.50673			8.28672	8.62325	9.82617	8.15343	8.03977	8.30103	9.49947	9.8876	8.30211	7.37904	6.57403		9.60467	8.25973	7.31601	9.46628	9.33755	9.45197
D4	9.44829	9.62233	8.44148	6.30442	8.99708	9.23069	8.43045	9.19278	7.60677	9.20747	8.51151	9.65762	8.32381	9.0165	8.84221	9.23832	9.2386	8.21981	8.06433	8.12026	9.22705	9.48009	9.16568	9.6332	8.07379	8.11961	7.99165	8.53959	9.17961	9.40249	7.57403	7.82067	8.12494	9.64815	9.29807	8.46211	8.06245	9.69138	9.85971	9.46674	7.8819	7.48891	8.37815	8.80729	8.9556
Fig. 3e
Pathology score												Statistical analysis
	Edema	Epithelium	Goblet Cells	PMNs			Edema	Epithelium	Goblet Cells	PMNs		Comparison	p value	p value summary	Analysis	Software
WT	2.5	2	1.5	2.5		Gamma	2	2	1	3.5		WT sum vs ΔssaV sum	0.1429	ns	Two-tailed Mann-Whitney	GraphPad Prism 10
WT	1	1	1.5	2		Gamma	1.5	1	1	2.5		WT sum vs Alpha sum	0.0556	ns	Two-tailed Mann-Whitney	GraphPad Prism 10
WT	1	2	1.5	2.5		Gamma	1.5	1	0.5	2.5		WT sum vs Beta sum	>0.9999	ns	Two-tailed Mann-Whitney	GraphPad Prism 10
WT	2.5	2	1.5	2.5		Gamma	2	2.5	2	2.5		WT sum vs Gamma sum	>0.9999	ns	Two-tailed Mann-Whitney	GraphPad Prism 10
WT	1.5	2	2	3		Gamma	1	2	1.5	3		WT sum vs Delta sum	0.0714	ns	Two-tailed Mann-Whitney	GraphPad Prism 10
												WT sum vs Epsilon sum	0.8492	ns	Two-tailed Mann-Whitney	GraphPad Prism 10
ΔssaV	0	0	0	0		Delta	1	1	0.5	1.5		WT sum vs Zeta sum	0.2778	ns	Two-tailed Mann-Whitney	GraphPad Prism 10
ΔssaV	1	1	1	2		Delta	1	1	1	3
ΔssaV	1.5	1	2	4		Delta	1	1	1	1.5
ΔssaV	2	1	0.5	2		Delta	2.5	1	1.5	2.5
ΔssaV	1.5	1.5	1	2.5		Delta	1.5	1	1	2.5
Alpha	2.5	1.5	1	2		Epsilon	2	2.5	2	3.5
Alpha	2	1	1	1		Epsilon	2.5	2	0.5	3
Alpha	1.5	1	1	2		Epsilon	3	1.5	1	3.5
Alpha	1.5	1	0	2		Epsilon	2	1	0	2
Alpha	1	1	1	2.5		Epsilon	1.5	2	1.5	2.5
Beta	2.5	2	2	3.5		Zeta	1.5	3	2	3.5
Beta	2	3	3	4		Zeta	1.5	2	1	2.5
Beta	1	1	1	2.5		Zeta	2	2	2	4
Beta	0.5	1	1	2		Zeta	1.5	1.5	2	3
Beta	2	1.5	1	3		Zeta	2	2	2	3.5
Fig. 3f
No source data associated

## Sheet: Fig. 4
Fig. 4a
Liver CFU											Statistical analysis
WT	ΔinvG	ΔssaV	ΔinvGΔssaV	Alpha ΔinvG	Beta ΔinvG	Gamma ΔinvG	Delta ΔinvG	Epsilon ΔinvG	Zeta ΔinvG		Comparison	p value	p value summary	Analysis	Software
5.1232	5.64503	2.20412	2.20412	3.43457	4.276	5.2595	2.20412	4.31471	2.50515		WT vs ΔinvG	>0.9999	ns	Two-tailed Mann-Whitney	GraphPad Prism 10
4.38596	4.67834	2.20412	2.20412	3.7356	4.32797	4.08493	2.20412	5.0289	3.31806		WT vs ΔssaV	0.0079	**	Two-tailed Mann-Whitney	GraphPad Prism 10
5.23593	4.71198	2.68124	2.20412	3.87622	5.43457	4.63869	2.50515	4.27967	2.50515		WT vs ΔinvGΔssaV	0.0079	**	Two-tailed Mann-Whitney	GraphPad Prism 10
5.36847	4.50078	2.20412	2.20412	3.87622	4.81902	4.24155	2.20412	3.9284	2.50515		WT vs Alpha ΔinvG	0.0079	**	Two-tailed Mann-Whitney	GraphPad Prism 10
4.7457	5.25334	2.20412	2.20412	3.69548	3.95231	5.59293	2.90309	4.06744	2.20412		WT vs Beta ΔinvG	0.3095	ns	Two-tailed Mann-Whitney	GraphPad Prism 10
											WT vs Gamma ΔinvG	0.6905	ns	Two-tailed Mann-Whitney	GraphPad Prism 10
											WT vs Delta ΔinvG	0.0079	**	Two-tailed Mann-Whitney	GraphPad Prism 10
											WT vs Epsilon ΔinvG	0.0317	*	Two-tailed Mann-Whitney	GraphPad Prism 10
											WT vs Zeta ΔinvG	0.0079	**	Two-tailed Mann-Whitney	GraphPad Prism 10
Spleen CFU
WT	ΔinvG	ΔssaV	ΔinvGΔssaV	Alpha ΔinvG	Beta ΔinvG	Gamma ΔinvG	Delta ΔinvG	Epsilon ΔinvG	Zeta ΔinvG		Comparison
4.98227	4.90222	1.30103	1.30103	3.22531	4.02531	4.85926	1.77815	4.21696	2.44716		WT vs ΔinvG	0.3095	ns	Two-tailed Mann-Whitney	GraphPad Prism 10
4.29403	4.33766	1.30103	1.30103	3.23553	4.25139	3.67025	1.30103	4.57148	1.60206		WT vs ΔssaV	0.0079	**	Two-tailed Mann-Whitney	GraphPad Prism 10
4.99546	4.65205	1.30103	1.30103	3.26951	4.86118	4.11261	1.30103	4.54851	1.30103		WT vs ΔinvGΔssaV	0.0079	**	Two-tailed Mann-Whitney	GraphPad Prism 10
5.33445	4.38739	1.30103	1.30103	3.19313	4.18752	4.23754	1.30103	3.65706	2.25527		WT vs Alpha ΔinvG	0.0079	**	Two-tailed Mann-Whitney	GraphPad Prism 10
5.04922	5.04139	1.77815	1.30103	2.69897	3.52114	4.99721	1.30103	3.79519	1.60206		WT vs Beta ΔinvG	0.0159	*	Two-tailed Mann-Whitney	GraphPad Prism 10
											WT vs Gamma ΔinvG	0.0952	ns	Two-tailed Mann-Whitney	GraphPad Prism 10
											WT vs Delta ΔinvG	0.0079	**	Two-tailed Mann-Whitney	GraphPad Prism 10
											WT vs Epsilon ΔinvG	0.0317	*	Two-tailed Mann-Whitney	GraphPad Prism 10
											WT vs Zeta ΔinvG	0.0079	**	Two-tailed Mann-Whitney	GraphPad Prism 10
MLN CFU
WT	ΔinvG	ΔssaV	ΔinvGΔssaV	Alpha ΔinvG	Beta ΔinvG	Gamma ΔinvG	Delta ΔinvG	Epsilon ΔinvG	Zeta ΔinvG		Comparison
3.98227	4.04766	3.21219	2.80618	3.93651	3.90741	4.43584	1	3.66652	4.2335		WT vs ΔinvG	0.6905	ns	Two-tailed Mann-Whitney	GraphPad Prism 10
4.07041	5.12057	3.31597	2.79239	3.95231	3.7007	4.03019	3.22011	4.08207	4.19089		WT vs ΔssaV	0.0079	**	Two-tailed Mann-Whitney	GraphPad Prism 10
4.29579	4.40756	3.19866	2.63347	3.99651	3.93044	3.83759	2.89209	3.69197	3.85248		WT vs ΔinvGΔssaV	0.0079	**	Two-tailed Mann-Whitney	GraphPad Prism 10
4.6721	4.42749	3.56348	2.85126	3.993	2.81291	3.99651	2.91908	3.78675	3.69197		WT vs Alpha ΔinvG	0.0317	*	Two-tailed Mann-Whitney	GraphPad Prism 10
4.14613	4.02119	3.19866	2.79239	3.82478	4.02119	3.79519	2.74819	3.7574	3.7574		WT vs Beta ΔinvG	0.0159	*	Two-tailed Mann-Whitney	GraphPad Prism 10
											WT vs Gamma ΔinvG	0.2222	ns	Two-tailed Mann-Whitney	GraphPad Prism 10
											WT vs Delta ΔinvG	0.0079	**	Two-tailed Mann-Whitney	GraphPad Prism 10
											WT vs Epsilon ΔinvG	0.0317	*	Two-tailed Mann-Whitney	GraphPad Prism 10
											WT vs Zeta ΔinvG	0.2222	ns	Two-tailed Mann-Whitney	GraphPad Prism 10
Fig. 4b
Faeces CFU	WT					ΔinvG					ΔssaV					ΔinvGΔssaV					Alpha ΔinvG					Beta ΔinvG					Gamma ΔinvG					Delta ΔinvG					Epsilon ΔinvG					Zeta ΔinvG
D1	9.35356	9.15902	8.96953	9.49485	9.26761	9.21233	9.42597	9.35374	9.42685	8.74301	9.1354	9.63004	9.49857	9.40279	9.51301	9.30957	9.20574	9.23187	9.35218	9.38409	9.33579	9.13315	9.57103	8.83264	9.12753	9.5438	9.70067	9.37405	9.46556	9.60591	9.51328	8.94073	9.39055	9.2845	9.40532	9.04303	9.16297	9.44263	9.20412	9.37182	9.4969	9.49377	9.19597	9.42469	9.73169	9.47058	9.20989	9.45902	8.97903
D2	9.14641	9.19678	9.0176	9.18184	9.21467	8.76924	9.41642	9.08659	9.19396	9.27875	9.38161	9.63102	9.29922	8.95977	9.34679	9.12587	8.75611	9.1232	9.22013	9.19837	8.79469	9.09492	9.14372	8.95403	9.00393	9.23365	9.31668	9.36292	8.82234	9.50718	8.961	8.99734	9.12187	8.94275	9.20818	9.17448	9.3379	9.2949	9.15328	9.05538	9.42068	8.93173	9.07169	9.53957	9.20246	8.8313	9.02803	9.35488	9.03523
D3	8.31154	9.14585	7.71862	9.33451	8.36138	8.44129	9.32585	8.4994	8.98716	9.01989	8.67025	9.42308	8.5597	8.48389	8.89038	8.42185	8.0052	8.54732	8.59517	8.47984	8.76042	8.87765	8.77039	8.39794	8.36609	8.45593	8.50342	9.13047	8.43432	7.60206	8.40748	8.31117	8.44097	8.63751	8.94241	8.53356	8.51029	8.78528	8.55091	8.34981	8.01158	8.36843	8.76743	8.69722	9.18927	8.07193	7.91976	8.94856	8.12909
D4	9.41834	9.64751	9.5107	9.79908	8.44284	9.30996	8.77403	9.72909	8.9968	9.15751	9.25109	9.0424	9.01797	9.05959	9.37104	7.96669	6.31095	7.90487	8.01099	7.18709	8.39092	8.48128	8.18794	7.06888	7.49668	8.5429	8.5075	9.10831	7.34679	8.07099	8.94448	8.67871	8.33099	6.95258	8.97098	8.02971	7.75284	8.25751	7.1175	7.81877	8.83519	8.21973	8.20639	8.70627	8.95797	6.6911	8.5154	7.07671	8.05038
Fig. 4c
LCN2	WT					ΔinvG					ΔssaV					ΔinvGΔssaV					Alpha ΔinvG					Beta ΔinvG					Gamma ΔinvG					Delta ΔinvG					Epsilon ΔinvG					Zeta ΔinvG
D1	3622.56	6065.72	3036.45	992.277	1673.61	4.86217	40.2634	24.1817	1.68479	1.23258	771.583	13050.1	335.814	420.684	656.659	1.86975	1	1	9.07138	1	38.39	37.841	13.3354	1	1	6.99707	5.8134	4.90196	1	3.05642	15.9824	64.0016	60.6208	4.10803	1	75.4178	10.098	1	20.7818	1	1	1	1	1	1	1	13.4296	1	1
D2	5121.42	8097.51	6346.71	936.235	1671.29	24.2033	339.713	60.4178	46.5368	9.40001	677.697	7092.07	736.768	4525.53	2406.5	9.0912	1	3.46523	23.8749	5.4918	7.75699	14.3488	5.04092	1	2.72127	21.6121	12.8492	20.2306	15.2199	16.6753	4.81804	30.4563	15.3211	1	1	3.84507	1	1	1.21613	4.84926	1	1	10.4385	6.38242	1	4.70365	1	1	1
D3	64401.6	10009.2	1305.59	1298.47	1629.36	292.778	147.31	102.416	1152.53	229.17	1708.79	181.181	620.632	1972.22	641.817	12.0694	1.71127	9.67916	1	17.4786	5.96013	25.1644	16.459	15.246	43.3731	26.1609	76.9512	97.4698	23.3869	24.3409	35.1823	122.323	116.499	16.7915	3.50352	48.8712	198.15	77.1771	42.7287	91.9993	1	1	42.2471	76.3616	7.49599	64.3128	56.1396	14.0928	32.5163
D4	34341.4	919.503	10499.4	4363.77	2172.36	3386.8	296.67	326.656	12343.7	1123.41	287.919	2576.93	2489.11	8302.35	285.56	30.4531	5.97242	48.7587	10.2441	6.90079	21.0344	12.3994	42.2944	17.185	23.5485	45.9337	93.2913	186.823	65.1702	746.189	162.856	439.326	121.383	79.0626	202.324	156.489	93.3026	93.9658	11.265	25.5157	1	279.757	14.0204	629.369	52.9805	79.8085	94.6038	69.0528	266.313
Statistical analysis
Comparison	p value	p value summary	Analysis	Software
D1 WT vs D1 ΔinvG	0.0079	**	Two-tailed Mann-Whitney	GraphPad Prism 10
D1 WT vs D1 ΔssaV	0.1508	ns	Two-tailed Mann-Whitney	GraphPad Prism 10
D1 WT vs D1 ΔinvGΔssaV	0.0079	**	Two-tailed Mann-Whitney	GraphPad Prism 10
D1 WT vs D1 Alpha ΔinvG	0.0079	**	Two-tailed Mann-Whitney	GraphPad Prism 10
D1 WT vs D1 Beta ΔinvG	0.0079	**	Two-tailed Mann-Whitney	GraphPad Prism 10
D1 WT vs D1 Gamma ΔinvG	0.0079	**	Two-tailed Mann-Whitney	GraphPad Prism 10
D1 WT vs D1 Delta ΔinvG	0.0079	**	Two-tailed Mann-Whitney	GraphPad Prism 10
D1 WT vs D1 Epsilon ΔinvG	0.0079	**	Two-tailed Mann-Whitney	GraphPad Prism 10
D1 WT vs D1 Zeta ΔinvG	0.0079	**	Two-tailed Mann-Whitney	GraphPad Prism 10
Comparison	p value	p value summary	Analysis	Software
D2 WT vs D2 ΔinvG	0.0079	**	Two-tailed Mann-Whitney	GraphPad Prism 10
D2 WT vs D2 ΔssaV	0.4206	ns	Two-tailed Mann-Whitney	GraphPad Prism 10
D2 WT vs D2 ΔinvGΔssaV	0.0079	**	Two-tailed Mann-Whitney	GraphPad Prism 10
D2 WT vs D2 Alpha ΔinvG	0.0079	**	Two-tailed Mann-Whitney	GraphPad Prism 10
D2 WT vs D2 Beta ΔinvG	0.0079	**	Two-tailed Mann-Whitney	GraphPad Prism 10
D2 WT vs D2 Gamma ΔinvG	0.0079	**	Two-tailed Mann-Whitney	GraphPad Prism 10
D2 WT vs D2 Delta ΔinvG	0.0079	**	Two-tailed Mann-Whitney	GraphPad Prism 10
D2 WT vs D2 Epsilon ΔinvG	0.0079	**	Two-tailed Mann-Whitney	GraphPad Prism 10
D2 WT vs D2 Zeta ΔinvG	0.0079	**	Two-tailed Mann-Whitney	GraphPad Prism 10
Comparison	p value	p value summary	Analysis	Software
D3 WT vs D3 ΔinvG	0.0079	**	Two-tailed Mann-Whitney	GraphPad Prism 10
D3 WT vs D3 ΔssaV	0.2222	ns	Two-tailed Mann-Whitney	GraphPad Prism 10
D3 WT vs D3 ΔinvGΔssaV	0.0079	**	Two-tailed Mann-Whitney	GraphPad Prism 10
D3 WT vs D3 Alpha ΔinvG	0.0079	**	Two-tailed Mann-Whitney	GraphPad Prism 10
D3 WT vs D3 Beta ΔinvG	0.0079	**	Two-tailed Mann-Whitney	GraphPad Prism 10
D3 WT vs D3 Gamma ΔinvG	0.0079	**	Two-tailed Mann-Whitney	GraphPad Prism 10
D3 WT vs D3 Delta ΔinvG	0.0079	**	Two-tailed Mann-Whitney	GraphPad Prism 10
D3 WT vs D3 Epsilon ΔinvG	0.0079	**	Two-tailed Mann-Whitney	GraphPad Prism 10
D3 WT vs D3 Zeta ΔinvG	0.0079	**	Two-tailed Mann-Whitney	GraphPad Prism 10
Comparison	p value	p value summary	Analysis	Software
D4 WT vs D4 ΔinvG	0.3095	ns	Two-tailed Mann-Whitney	GraphPad Prism 10
D4 WT vs D4 ΔssaV	0.3095	ns	Two-tailed Mann-Whitney	GraphPad Prism 10
D4 WT vs D4 ΔinvGΔssaV	0.0079	**	Two-tailed Mann-Whitney	GraphPad Prism 10
D4 WT vs D4 Alpha ΔinvG	0.0079	**	Two-tailed Mann-Whitney	GraphPad Prism 10
D4 WT vs D4 Beta ΔinvG	0.0079	**	Two-tailed Mann-Whitney	GraphPad Prism 10
D4 WT vs D4 Gamma ΔinvG	0.0079	**	Two-tailed Mann-Whitney	GraphPad Prism 10
D4 WT vs D4 Delta ΔinvG	0.0079	**	Two-tailed Mann-Whitney	GraphPad Prism 10
D4 WT vs D4 Epsilon ΔinvG	0.0079	**	Two-tailed Mann-Whitney	GraphPad Prism 10
D4 WT vs D4 Zeta ΔinvG	0.0079	**	Two-tailed Mann-Whitney	GraphPad Prism 10
Fig. 4d
Pathology score
	Edema	Epithelium	Goblet Cells	PMNs			Edema	Epithelium	Goblet Cells	PMNs
WT	1.5	2	2	2		Beta ΔinvG	0	1	0.5	1
WT	3	2	1.5	2.5		Beta ΔinvG	1	1	1.5	1
WT	0	2	2	1.5		Beta ΔinvG	0	1	1.5	1
WT	2	1	1	2		Beta ΔinvG	0	1	1.5	1
WT	2.5	2	1.5	3		Beta ΔinvG	1	2	0.5	1
ΔinvG	1.5	1	1	1.5		Gamma ΔinvG	1	1	0	1
ΔinvG	1.5	1.5	1	1		Gamma ΔinvG	1	1	0	1
ΔinvG	2	1.5	0	0		Gamma ΔinvG	2	1.5	0	1.5
ΔinvG	1	1.5	0	1.5		Gamma ΔinvG	1.5	1.5	0	1
ΔinvG	2	1.5	1	1.5		Gamma ΔinvG
ΔssaV	0	1	0.5	1		Delta ΔinvG	1	0	0	0.5
ΔssaV	1	1	0.5	1.5		Delta ΔinvG	0.5	0.5	0	0.5
ΔssaV	1	1	1	1.5		Delta ΔinvG	1	0	0	1
ΔssaV	1.5	1	0.5	2		Delta ΔinvG	1	0.5	0	0.5
ΔssaV	2	1	1.5	2		Delta ΔinvG	1	1	0	1.5
ΔinvG ΔssaV	0	0.5	0	0		Epsilon ΔinvG	1.5	2	1	1
ΔinvG ΔssaV	0	0.5	0	0		Epsilon ΔinvG	1.5	1.5	1	1.5
ΔinvG ΔssaV	0	0.5	0	0		Epsilon ΔinvG	2	1	0	1
ΔinvG ΔssaV	0.5	1	0.5	1.5		Epsilon ΔinvG	1.5	1.5	1	1.5
ΔinvG ΔssaV						Epsilon ΔinvG	1.5	1	0.5	1.5
Alpha ΔinvG	1	0	0	0.5		Zeta ΔinvG	2	1.5	0.5	1
Alpha ΔinvG	1	1	0	0.5		Zeta ΔinvG	2	1	1.5	1.5
Alpha ΔinvG	0.5	0.5	0	0		Zeta ΔinvG	1	1	0	1
Alpha ΔinvG	1	1	0	0.5		Zeta ΔinvG	1	0.5	0	1
Alpha ΔinvG	0	0	0	0.5		Zeta ΔinvG	1	1	0	1.5
Statistical analysis
Comparison	p value	p value summary	Analysis	Software
WT sum vs ΔinvG sum	0.0238	*	Two-tailed Mann-Whitney	GraphPad Prism 10
WT sum vs ΔssaV sum	0.0317	*	Two-tailed Mann-Whitney	GraphPad Prism 10
WT sum vs ΔinvG ΔssaV sum	0.0079	**	Two-tailed Mann-Whitney	GraphPad Prism 10
WT sum vs Alpha ΔinvG sum	0.0079	**	Two-tailed Mann-Whitney	GraphPad Prism 10
WT sum vs Beta ΔinvG sum	0.0079	**	Two-tailed Mann-Whitney	GraphPad Prism 10
WT sum vs Gamma ΔinvG sum	0.0079	**	Two-tailed Mann-Whitney	GraphPad Prism 10
WT sum vs Delta ΔinvG sum	0.0079	**	Two-tailed Mann-Whitney	GraphPad Prism 10
WT sum vs Epsilon ΔinvG sum	0.0317	*	Two-tailed Mann-Whitney	GraphPad Prism 10
WT sum vs Zeta ΔinvG sum	0.0238	*	Two-tailed Mann-Whitney	GraphPad Prism 10
Fig. 4e
No source data associated
[truncated: 1 more columns]

## Sheet: Fig. 5
Fig. 5a
Liver CFU										Statistical analysis
WT	∆ssaV	Delta	∆steC ∆sseL	∆sopD2 ∆gtgE	∆sopD2	∆gtgE	∆sopD2::sopD2 ∆gtgE::gtgE			Comparison	p value	p value summary	Analysis	Software
5.03084	2.20412	2.20412	4.69688	2.50515	3.65128	4.26103	4.69267			WT vs ΔssaV	0.0286	*	Two-tailed Mann-Whitney	GraphPad Prism 10
4.84361	2.8169	2.20412	4.70105	2.20412	3.31806	3.85733	5.87622			WT vs Delta	0.0286	*	Two-tailed Mann-Whitney	GraphPad Prism 10
4.81265	2.20412	2.20412	4.96454	2.20412	4.1232	4.71063	5.31806			WT vs ΔsteC ΔsseL	0.2	ns	Two-tailed Mann-Whitney	GraphPad Prism 10
4.7356	2.20412	2.50515	4.68984	2.20412	3.58433	4.43965				WT vs ΔsopD2 ΔgtgE	0.0095	**	Two-tailed Mann-Whitney	GraphPad Prism 10
				2.50515						WT vs ΔsopD2	0.0286	*	Two-tailed Mann-Whitney	GraphPad Prism 10
				2.20412						WT vs ΔgtgE	0.0286	*	Two-tailed Mann-Whitney	GraphPad Prism 10
										WT vs ∆sopD2::sopD2 ∆gtgE::gtgE	0.6286	ns	Two-tailed Mann-Whitney	GraphPad Prism 10
Spleen CFU
WT	∆ssaV	Delta	∆steC ∆sseL	∆sopD2 ∆gtgE	∆sopD2	∆gtgE	∆sopD2::sopD2 ∆gtgE::gtgE			Comparison	p value	p value summary	Analysis	Software
5.20951	1.30103	1.30103	4.66049	1.30103	3.716	3.93551	4.83251			WT vs ΔssaV	0.0286	*	Two-tailed Mann-Whitney	GraphPad Prism 10
4.91381	2.30103	2.25527	5.13988	2.34242	3.5611	3.63548	5.58883			WT vs Delta	0.0286	*	Two-tailed Mann-Whitney	GraphPad Prism 10
4.80618	1.30103	1.30103	4.98227	2.38021	3.69548	5.12711	5.58883			WT vs ΔsteC ΔsseL	0.8286	ns	Two-tailed Mann-Whitney	GraphPad Prism 10
4.80618	1.30103	2	5.17609	1.30103	3.78675	4.47712				WT vs ΔsopD2 ΔgtgE	0.0095	**	Two-tailed Mann-Whitney	GraphPad Prism 10
				2.25527						WT vs ΔsopD2	0.0286	*	Two-tailed Mann-Whitney	GraphPad Prism 10
				2						WT vs ΔgtgE	0.1714	ns	Two-tailed Mann-Whitney	GraphPad Prism 10
										WT vs ∆sopD2::sopD2 ∆gtgE::gtgE	0.1714	ns	Two-tailed Mann-Whitney	GraphPad Prism 10
MLN CFU
WT	∆ssaV	Delta	∆steC ∆sseL	∆sopD2 ∆gtgE	∆sopD2	∆gtgE	∆sopD2::sopD2 ∆gtgE::gtgE			Comparison	p value	p value summary	Analysis	Software
4.26764	3.4014	3.19313	4.08207	2.90849	4.04297	3.60423	4.69897			WT vs ΔssaV	0.0286	*	Two-tailed Mann-Whitney	GraphPad Prism 10
4.31302	3.30535	3.03743	3.90633	3.01703	3.8537	3.716	5.02938			WT vs Delta	0.0286	*	Two-tailed Mann-Whitney	GraphPad Prism 10
4.2572	3.34439	2.78533	4.23855	2.87506	3.61909	4.27784	4.44716			WT vs ΔsteC ΔsseL	0.6857	ns	Two-tailed Mann-Whitney	GraphPad Prism 10
4.04139	3.02531	2.98227	4.3518	2.53148	3.64836	3.90037				WT vs ΔsopD2 ΔgtgE	0.0095	**	Two-tailed Mann-Whitney	GraphPad Prism 10
				3.04532						WT vs ΔsopD2	0.0571	ns	Two-tailed Mann-Whitney	GraphPad Prism 10
				2.50515						WT vs ΔgtgE	0.2	ns	Two-tailed Mann-Whitney	GraphPad Prism 10
										WT vs ∆sopD2::sopD2 ∆gtgE::gtgE	0.0571	ns	Two-tailed Mann-Whitney	GraphPad Prism 10
Fig. 5b
Liver CFU										Statistical analysis
WT	∆invG	∆ssaV	∆invG ∆ssaV	∆sopD2 ∆gtgE	∆invG ∆sopD2 ∆gtgE					Comparison	p value	p value summary	Analysis	Software
4.55243	4.58252	2.20412	2.20412	3.10721	2.20412					WT vs ΔinvG	0.2086	ns	Two-tailed Mann-Whitney	GraphPad Prism 10
4.68699	5.03727	2.20412	2.20412	2.20412	2.50515					WT vs ΔssaV	0.0006	***	Two-tailed Mann-Whitney	GraphPad Prism 10
4.69966	5.60206	2.20412	2.20412	2.20412	2.20412					WT vs ΔinvG ΔssaV	0.0006	***	Two-tailed Mann-Whitney	GraphPad Prism 10
4.71999	5.3194	2.20412	2.20412	2.50515	2.20412					WT vs ΔsopD2 ΔgtgE	0.0025	**	Two-tailed Mann-Whitney	GraphPad Prism 10
5.9024	5.276	2.20412	3.35025	2.20412	2.20412					WT vs ΔinvG ΔsopD2 ΔgtgE	0.0006	***	Two-tailed Mann-Whitney	GraphPad Prism 10
4.41631	4.98227	2.20412	2.20412		2.20412
4.2833	4.48515	2.20412	2.20412		2.20412
Spleen CFU
WT	∆invG	∆ssaV	∆invG ∆ssaV	∆sopD2 ∆gtgE	∆invG ∆sopD2 ∆gtgE					Comparison	p value	p value summary	Analysis	Software
4.76343	4.08707	1.60206	1.30103	2.34242	1.30103					WT vs ΔinvG	0.9755	ns	Two-tailed Mann-Whitney	GraphPad Prism 10
4.74819	4.97313	1.30103	1.30103	1.30103	2					WT vs ΔssaV	0.0006	***	Two-tailed Mann-Whitney	GraphPad Prism 10
4.94448	5.32222	1.30103	1.30103	1.60206	1.30103					WT vs ΔinvG ΔssaV	0.0006	***	Two-tailed Mann-Whitney	GraphPad Prism 10
4.94448	5.50515	1.30103	1.30103	1.77815	1.30103					WT vs ΔsopD2 ΔgtgE	0.0013	**	Two-tailed Mann-Whitney	GraphPad Prism 10
5.62118	5.06446	1.60206	2.68124	2.41497	1.30103					WT vs ΔinvG ΔsopD2 ΔgtgE	0.0006	***	Two-tailed Mann-Whitney	GraphPad Prism 10
4.74819	4.05994	1.30103	1.30103		2.38021
4.716	4.22737	1.30103	1.30103		1.30103
MLN CFU
WT	∆invG	∆ssaV	∆invG ∆ssaV	∆sopD2 ∆gtgE	∆invG ∆sopD2 ∆gtgE					Comparison	p value	p value summary	Analysis	Software
4.16967	4.50515	3.4133	3.11727	2.716	2.97313					WT vs ΔinvG	0.8042	ns	Two-tailed Mann-Whitney	GraphPad Prism 10
4.25334	4.14239	3.44091	2.88081	2.49136	2.82607					WT vs ΔssaV	0.0006	***	Two-tailed Mann-Whitney	GraphPad Prism 10
4.50515	4.5563	3.51188	2.81291	2.95424	3.22272					WT vs ΔinvG ΔssaV	0.0006	***	Two-tailed Mann-Whitney	GraphPad Prism 10
4.54407	4.36173	3.47422	2.70757	2.60206	3.12385					WT vs ΔsopD2 ΔgtgE	0.0025	**	Two-tailed Mann-Whitney	GraphPad Prism 10
4.13862	4.43136	3.31387	2.64345	2.83251	3.04922					WT vs ΔinvG ΔsopD2 ΔgtgE	0.0006	***	Two-tailed Mann-Whitney	GraphPad Prism 10
4.39794	3.46982	2.8451	2.49136		3.11059
4.50515	4.22943	3.48001	3.08278		3.18469
Fig. 5c
LCN2	WT							ΔinvG						ΔssaV						ΔinvGΔssaV							ΔsopD2ΔgtgE								ΔinvGΔsopD2ΔgtgE
D1	2674.16	915.105	3036.45	268.163	1673.61	9.12228	465.193	40.2634	24.1817	1.68479	1.23258	4.90499	20.4705	3239.2	274.014	595.995	338.382	1072.9	3347.38		9.07138	1		1	0.94526	1	1541.5	16293.4	1215.85	1071.67	7760.7		758.91	3.82516	4.34906	43.1066	18.1425	4.11618	1	1
D2	5043	10973	6346.71	2442.85		1671.29	4271.62	339.713	60.4178	46.5368	9.40001	11.5557	15.7437	3634.74	19730.3	1905.65	1963.13	201.083	3641	3.46523	23.8749		5.4918	1	1	3.10483	7679.2	6707.98	3794.36	7570.82	5591.6	3748.24	1340.76	2012.56	7.92857	34.8104	6.7936		29.8902	28.1486
D3	40283.6	3929.27	1305.59		3206.29		26062.5	147.31	102.416	1152.53	229.17	111.736	110.67	2984.45	9870.9	447.648	1871.6	2345.16	1414.52	9.67916		1	17.4786	5.08394	8.77296	1	9643.2	2660.93	834.156	4151.77	1139.5	4701.7	1907.74	823.54	19.9138	10.2963	16.9658	50.1514	31.61	21.2873
D4	23103.6	5988.4	10499.4	26276.3	32903.9	20235.9		296.67	326.656	12343.7	1123.41	972.394	2284.36	7525.5	2673.8	1718.06	809.707	2725.94	232.013	48.7587	10.2441		6.90079	21.7424	40.4636	81.4244	4694.58	4214.65	4698.49	811.182	974.812	79411.3	3350.39	3898.51	7.92482	36.1405	28.6889	30.6397	49.6394	47.4729
Statistical analysis
Comparison	p value	p value summary	Analysis	Software
D1 WT vs D1 ΔinvG	0.0082	**	Two-tailed Mann-Whitney	GraphPad Prism 10
D1 WT vs D1 ΔssaV	0.6282	ns	Two-tailed Mann-Whitney	GraphPad Prism 10
D1 WT vs D1 ΔinvGΔssaV	0.0025	**	Two-tailed Mann-Whitney	GraphPad Prism 10
D1 WT vs D1 ΔsopD2ΔgtgE	0.62	ns	Two-tailed Mann-Whitney	GraphPad Prism 10
D1 WT vs D1 ΔinvGΔsopD2ΔgtgE	0.0047	**	Two-tailed Mann-Whitney	GraphPad Prism 10
Comparison	p value	p value summary	Analysis	Software
D2 WT vs D2 ΔinvG	0.0022	**	Two-tailed Mann-Whitney	GraphPad Prism 10
D2 WT vs D2 ΔssaV	0.3939	ns	Two-tailed Mann-Whitney	GraphPad Prism 10
D2 WT vs D2 ΔinvGΔssaV	0.0022	**	Two-tailed Mann-Whitney	GraphPad Prism 10
D2 WT vs D2 ΔsopD2ΔgtgE	>0.9999	ns	Two-tailed Mann-Whitney	GraphPad Prism 10
D2 WT vs D2 ΔinvGΔsopD2ΔgtgE	0.0043	**	Two-tailed Mann-Whitney	GraphPad Prism 10
Comparison
D3 WT vs D3 ΔinvG	0.0043	**	Two-tailed Mann-Whitney	GraphPad Prism 10
D3 WT vs D3 ΔssaV	0.1775	ns	Two-tailed Mann-Whitney	GraphPad Prism 10
D3 WT vs D3 ΔinvGΔssaV	0.0043	**	Two-tailed Mann-Whitney	GraphPad Prism 10
D3 WT vs D3 ΔsopD2ΔgtgE	0.2222	ns	Two-tailed Mann-Whitney	GraphPad Prism 10
D3 WT vs D3 ΔinvGΔsopD2ΔgtgE	0.0043	**	Two-tailed Mann-Whitney	GraphPad Prism 10
Comparison
D4 WT vs D4 ΔinvG	0.0087	**	Two-tailed Mann-Whitney	GraphPad Prism 10
D4 WT vs D4 ΔssaV	0.0043	**	Two-tailed Mann-Whitney	GraphPad Prism 10
D4 WT vs D4 ΔinvGΔssaV	0.0022	**	Two-tailed Mann-Whitney	GraphPad Prism 10
D4 WT vs D4 ΔsopD2ΔgtgE	0.02	*	Two-tailed Mann-Whitney	GraphPad Prism 10
D4 WT vs D4 ΔinvGΔsopD2ΔgtgE	0.0022	**	Two-tailed Mann-Whitney	GraphPad Prism 10
Fig. 5d
Cecal tissue CFU
WT	∆invG	∆ssaV	∆invG ∆ssaV	∆sopD2 ∆gtgE	∆invG ∆sopD2 ∆gtgE
4.74819	3.8657	4.73239	2.20412	3	2
4.61909	3.64738	3.4183	2.69897	2.86923	2.14613
	3.91062	3.31806	2.81954	3.49136	2.30103
Fig. 5e
Pathology score
	Edema	Goblet Cells	Epithelium	PMNs			Edema	Goblet Cells	Epithelium	PMNs
WT	2.75	1.75	2.75	3.25		invGssaV	0.5	1	0.25	1
WT	2.25	2	2	3.5		invGssaV	0.25	0.75	0.5	1
WT	1.5	2	2.5	3.75		invGssaV	0.5	0.5	0.25	1
WT	2.5	2	3	4		invGssaV	0.5	0.75	0.5	1
WT	3	2	2.75	4		invGssaV	0.5	0.5	1	1.5
invG	2.25	1	1.5	2		sopD2gtgE	2.25	1.5	1.75	2.5
invG	2.5	1.5	2	2		sopD2gtgE	2	1.5	1.5	2
invG	1	1.25	2	2		sopD2gtgE	2	1.5	1.75	2
invG	2	1	2.5	2.25		sopD2gtgE	2.25	1.25	1.25	2
invG	2.25	0.5	2.25	2		sopD2gtgE	2	2.25	2	2.25
invG	1.75	0.5	2.25	2.75		sopD2gtgE	1.75	1.5	1.75	2.25
ssaV	1	1.25	2	3		invGsopD2gtgE	0.5	0.5	1	0.75
ssaV	1	1.25	1.75	2		invGsopD2gtgE	1	0.5	1	1
ssaV	1.25	1.25	2	2.5		invGsopD2gtgE	0.5	0.5	1	1.5
ssaV	2	1.5	2	2.25		invGsopD2gtgE	0	0.25	1	1
Statistical analysis
Comparison	p value	p value summary	Analysis	Software
WT sum vs ΔinvG sum	0.0043	**	Two-tailed Mann-Whitney	GraphPad Prism 10
WT sum vs ΔssaV sum	0.0079	**	Two-tailed Mann-Whitney	GraphPad Prism 10
WT sum vs ΔinvG ΔssaV sum	0.0079	**	Two-tailed Mann-Whitney	GraphPad Prism 10
WT sum vs ΔsopD2 ΔgtgE sum	0.0043	**	Two-tailed Mann-Whitney	GraphPad Prism 10
WT sum vs ΔinvG ΔsopD2 ΔgtgE sum	0.0079	**	Two-tailed Mann-Whitney	GraphPad Prism 10
Fig. 5f
No source data associated

## Sheet: Fig. 6
Fig. 6a
No source data associated
Fig. 6b
No source data associated
Fig. 6c
No source data associated

## Sheet: Fig. S1
Fig. S1a
MLN CFU										Statistical analysis
WT	ΔssaV	efl	Alpha	Beta	Gamma	Delta	Epsilon	Zeta		Comparison	p value	p value summary	Analysis	Software
4.95904	2.11394	1	2.23045	3.22531	5.44405	1.69897	5.52375	1.30103		WT vs ssaV	0.0006	***	Two-tailed Mann-Whitney	GraphPad Prism 10
4.64424	1	2.07918	2.11394	4.32222	5.38202	1	2.85126	3.23553		WT vs efl	0.0025	**	Two-tailed Mann-Whitney	GraphPad Prism 10
4.53148	1	2.38021	2.92428	5.07188	5.52763	1.47712	5.43297	2.32222		WT vs Alpha	0.0006	***	Two-tailed Mann-Whitney	GraphPad Prism 10
4.27875	2.65321	1.60206	2.43136	3.77887	4.30103	3.52737	4.86923	1.30103		WT vs Beta	0.0379	*	Two-tailed Mann-Whitney	GraphPad Prism 10
5.09342	2.23045	1.60206	2.54407	3.54033	4.32222	3.43584	4.63347	1.47712		WT vs Gamma	0.9015	ns	Two-tailed Mann-Whitney	GraphPad Prism 10
5.64836	1		1	3.81023	3.46835	1.77815	1	3.0899		WT vs Delta	0.0006	***	Two-tailed Mann-Whitney	GraphPad Prism 10
4.8921	1.47712		2.97313	4.54407	5.12057	2.30103	4.06893	3.26482		WT vs Epsilon	0.3829	ns	Two-tailed Mann-Whitney	GraphPad Prism 10
										WT vs Zeta	0.0006	***	Two-tailed Mann-Whitney	GraphPad Prism 10
Faeces CFU										Comparison	p value	p value summary	Analysis	Software
WT	ΔssaV	efl	Alpha	Beta	Gamma	Delta	Epsilon	Zeta		WT vs ssaV	0.0043	**	Two-tailed Mann-Whitney	GraphPad Prism 10
4.66165	2	2	3.80967	2	7.65744	4.12701	5.38849	2		WT vs efl	0.0043	**	Two-tailed Mann-Whitney	GraphPad Prism 10
4.3283	2	2	2	3.77138	2	4.9645	4.79313	2		WT vs Alpha	0.0238	*	Two-tailed Mann-Whitney	GraphPad Prism 10
9.52175	2	2	2	8.01446	2	2	2	2		WT vs Beta	0.1305	ns	Two-tailed Mann-Whitney	GraphPad Prism 10
5.1198	3.58253	2		2	5.73942	2	2	2		WT vs Gamma	0.5619	ns	Two-tailed Mann-Whitney	GraphPad Prism 10
5.76799	2	2		6.31441						WT vs Delta	0.0619	ns	Two-tailed Mann-Whitney	GraphPad Prism 10
4.52288				3.24222						WT vs Epsilon	0.3238	ns	Two-tailed Mann-Whitney	GraphPad Prism 10
				4.25311						WT vs Zeta	0.0095	**	Two-tailed Mann-Whitney	GraphPad Prism 10
Inoculum CFU
WT	ssaV	efl	Alpha	Beta	Gamma	Delta	Epsilon	Zeta
	3.18184	3.20683	3.1271	3.04922	3.24055	3.25042	3.2014	2.93952
3.10721	3.08636		3.07188	2.96848	3.01703	3.06446	3.14922	3.07918
3.08991	3.20952		3.1271	3.09691	3.08279	3.09342	3.06819
3.02531	2.93952
3.07188	3.12057
2.6721	3.51055
3.22789	3.32428
Fig. S1b
Liver CFU
WT	ΔssaV	Alpha c.2	Beta c.2	Gamma c.2	Delta c.2	Epsilon c.2	Zeta c.2
7.79519	3.38021	4.09621	7.48287	6.54851	2.20412	6.93571	4.76997
7.05107	3.10721	3.83759	5.35025	7.00826	2.50515	6.10721	4.27231
6.54258	3.82737	4.11261	6.59151	6.70927	3.7839	7.0157	4.1232
6.22115		4.41364	6.22531	6.30103	4.10721	6.85926	4.66049
Spleen CFU
WT	ΔssaV	Alpha c.2	Beta c.2	Gamma c.2	Delta c.2	Epsilon c.2	Zeta c.2
7.17026	3.33041	3.98498	7.07918	6.77815	1.30103	6.77815	5.35025
7.16435	2.41497	3.99034	5.12057	6.62325	2.74819	6.37731	4.91381
6.97313	3.2878	3.76492	7.07918	6.98227	3.66464	6.76343	3.71433
6.86923		4.08636	6.53148	6.38021	3.39093	7.52114	5.44716
Fig. S1c
Liver CFU
WT	ΔssaV	efl	Alpha	Beta	Gamma	Delta	Epsilon	Zeta
3.48287	2.20412	2.20412	3.24551	4.1284	4.21696	4.09061	4.34084	3.88536
3.79519	2.20412	2.68124	2.90309	4.20844	4.15351	3.2833	2.20412	3.79519
4.49192	3.24551	2.20412	2.20412	2.68124	4.2572	3.7356	4.43965	3.77232
4.51162	3.56585	2.20412	3.52634	3.92012	3.82737	3.56585	3.61909	3.79519
Spleen CFU
WT	ΔssaV	efl	Alpha	Beta	Gamma	Delta	Epsilon	Zeta
3.19313	1.30103	2.20412	2.79239	4.27784	4.276	3.31387	4.29929	4.28511
3.62737	2.53148	2.41497	3.25042	4.09899	4.27231	3.0086	2.47712	3.98588
4.38881	2.99123	2.07918	1.90309	2.34242	3.83506	3.10721	3.90091	3.84261
4.36698	2.97313	2.62325	3.39445	3.5611	3.29666	3.0569	3.76641	3.70586
MLN CFU
WT	ΔssaV	efl	Alpha	Beta	Gamma	Delta	Epsilon	Zeta
3.32428	1	1.8451	1.47712	3.1271	3.51055	3.79796	3.26482	2.81291
1.60206	2.82607	2	1.30103	2.38021	2.86923	3.5611	2.14613	3.233
2.98227	2.6902	1	1	1	2.47712	3.06446	2.49136	3.32222
2.44716	2.07918	2.54407	2.82607	2.75588	2.23045	2.50515	1	3.29666
Faeces CFU
WT	ΔssaV	efl	Alpha	Beta	Gamma	Delta	Epsilon	Zeta
2	2	2	2	2	2	2	2	2
2	2	2	2	2	2	2	2	2
2	2	2	2	2	2	2	2	2
2	2	2	2	2	2	2	2	2

## Sheet: Fig. S2
Fig. S2a
CFU data
Liver	Spleen	MLN	D4 faeces
6.79741	7.39445	4.39794	8.53991
6.02366	6.60206	3.69373	5.19208
6.84954	7.2878	3.66464	4.47214
6.86876	6.76343	4.25527	6.13399
7.19579	7.06446	5.39093	4.97161
Fig. S2b
Liver relative proportion
	WT	ΔssaV	efl	Alpha	Beta	Gamma	Delta	Epsilon	Zeta
Inoculum	0.077624	0.070426	0.11706	0.087947	0.088786	0.070016	0.323681	0.096548	0.067913
Animal 1	0.208839	5.24e-06	1.39e-05	0.000266	0.219666	0.097448	6.96e-05	0.473182	0.000511
Animal 2	0.214147	0.000107	4.24e-07	0.001032	0.220128	0.312208	5.91e-05	0.250099	0.002219
Animal 3	0.362333	5.29e-08	1.1e-07	0.000236	0.335097	0.103099	1.06e-05	0.198168	0.001056
Animal 4	0.367187	1.92e-05	1.99e-07	0.000291	0.149984	0.184026	3.36e-05	0.297822	0.000637
Animal 5	0.106158	1.13e-06	1.44e-06	0.000199	0.282109	0.147986	0.000281	0.462337	0.000926
Spleen relative proportion
	WT	ΔssaV	efl	Alpha	Beta	Gamma	Delta	Epsilon	Zeta
Inoculum	0.077624	0.070426	0.11706	0.087947	0.088786	0.070016	0.323681	0.096548	0.067913
Animal 1	0.206551	2.48e-06	2.65e-07	0.000114	0.242158	0.094116	0.000168	0.454446	0.002445
Animal 2	0.234564	2.61e-06	2.01e-07	0.001121	0.245973	0.280312	0.000221	0.23173	0.006076
Animal 3	0.349521	9.21e-06	3.96e-07	0.000223	0.376302	0.091025	9.78e-05	0.178559	0.004263
Animal 4	0.387473	9.44e-06	1.19e-06	0.00016	0.164159	0.174232	0.000163	0.272909	0.000894
Animal 5	0.128695	2.35e-05	9.95e-07	0.000215	0.333492	0.110409	0.000389	0.425531	0.001245
Fig. S2c
Liver relative proportion
WT	ΔssaV	efl	Alpha c.2	Beta c.2	Gamma c.2	Delta c.2	Epsilon c.2	Zeta c.2
0.0371308	1.65283e-06	1.36207e-06	0.000874228	0.165123	0.393272	0.000656973	0.387951	0.0149891
0.566971	1.33384e-06	1.34461e-06	0.000130812	0.0449071	0.250184	2.82425e-06	0.136718	0.00108338
0.220068	3.26484e-06	4.02619e-06	0.000327351	0.118573	0.10129	0.000155583	0.558622	0.000957627
0.353711	1.8661e-06	1.65939e-06	0.000766719	0.413886	0.00779129	0.000105414	0.221885	0.00185126
0.295888	1.33035e-06	9.50691e-07	0.000269392	0.180277	0.233907	0.000154698	0.28801	0.00149054
0.305789	3.88114e-05	3.1095e-06	0.000722305	0.301448	0.101067	1.69413e-06	0.289506	0.00142462
0.517377	0.000128558	1.50988e-07	0.000706528	0.174988	0.0995568	2.08415e-05	0.206474	0.000748094
0.526421	2.11085e-06	7.20405e-06	0.000393483	0.0714538	0.135301	4.98203e-05	0.265557	0.000814964
Spleen relative proportion
WT	ΔssaV	efl	Alpha c.2	Beta c.2	Gamma c.2	Delta c.2	Epsilon c.2	Zeta c.2
0.03707	3.27e-06	1.51e-06	4.98e-05	0.104971	0.254921	0.001211	0.601678	9.46e-05
0.524679	4.56e-06	7.71e-08	2.36e-05	0.042036	0.215852	2.69e-05	0.21692	0.000458
0.14814	1.79e-05	4.74e-06	0.000194	0.079908	0.072248	0.000355	0.698569	0.000562
0.349499	7.87e-07	0.000195	0.000257	0.33002	0.00612	0.000568	0.312424	0.000915
0.356964	9.35199e-06	6.39336e-06	0.000934027	0.199873	0.0882833	0.000260737	0.35273	0.000939042
0.501556	5.22822e-06	1.01341e-05	0.000435332	0.104866	0.168227	0.000746653	0.221544	0.00261046
0.223799	5.81e-06	9.28e-07	0.000174	0.150177	0.285906	0.000304	0.336538	0.003095
0.265371	2.52e-07	1.77e-07	0.000446	0.30103	0.109126	2.33e-05	0.320544	0.00346

## Sheet: Fig. S3
Fig. S3a
Inoculum CFU
WT	ΔssaV	Alpha	Beta	Gamma	Delta	Epsilon	Zeta
8.53908	8.3587	7.64345	8.07041	7.95424	7.79239	7.95904	7.96848
7.4014	7.50515	7.86332	7.67761	7.88081	7.78533	7.76343	8.08991
7.6721	7.79934
7.90848	7.85126
7.98227	7.81954
7.65896	7.2833
7.60206	7.62325
Fig. S3b
CFU at 2hrs p.i.
WT	ΔinvG	ΔssaV	Alpha c.1	Alpha c.2	Beta c.1	Beta c.2	Gamma c.1	Gamma c.2	Delta c.1	Delta c.2	Epsilon c.1	Epsilon c.2	Zeta c.1	Zeta c.2
5.37291	2.53148	5.92012	5.64048	5.86688	5.56467	5.72917	5.96755	5.68842	5.63949	5.69196	5.81954	6.23754	6.12057	6.19756
6.04297	2.88081	5.94645	5.4843	5.73878	5.4843	5.82478	6.07918	5.58659	5.86094	5.88309	5.81425	6.20629	6.09061	6.13481
5.78104	2.97313	6.16197	5.39093	5.72917	5.53275	5.72917	5.95231	5.62118	5.97128	5.91381	5.72099	6.09482	5.80346	6.08743
5.97128	3.1271	6.28149	5.85248	6.11261	5.95761	6.22115	6.07773	6.20737	5.46538	5.98767	6.18412	6.16077	6.16316	6.2667
5.88762	3.21748	5.89653	5.9425	6.13481	5.95036	6.13481	5.97128	6.19313	5.63548	5.92634	6.01368	6.28511	6.06446	6.3518
6.24846	3.22011	6.02202	5.97313	6.07188	5.99476	6.19201	6.11126	6.19424	5.56348	5.96567	6.08207	6.38739	6.05538	6.42275
6.16791	2.95904
5.83506	3.01284
5.84261
Fig. S3c
Inoculum CFU
WT	ΔinvG	ΔssaV	ΔinvGΔssaV	Alpha ΔinvG	Beta ΔinvG	Gamma ΔinvG	Delta ΔinvG	Epsilon ΔinvG	Zeta ΔinvG
7.69548	7.85491	7.5563	7.88309	7.77815	7.59329	7.81954	7.96848	7.85126	7.79239
7.81291	8.01368	8.01703	7.77085	7.66276		7.73239	7.95904	7.716	7.72428
7.66276	7.08636	8.01703	7.6721
8.03181		7.08636	8.05385
8.03181
7.13354

## Sheet: Fig. S4
Fig. S4a
Faeces CFU	WT				∆ssaV				Delta				∆steC ∆sseL				∆sopD2 ∆gtgE						∆sopD2				∆gtgE				∆sopD2::sopD2 ∆gtgE::gtgE
D1	9.51324	9.54688	8.87783	9.40724	9.37463	9.41173	9.09018	9.11895	9.31904	9.16749	9.47598	9.09779	9.25403	9.41329	9.28844	9.46548	9.5792	9.45593	9.56753	9.39104	9.25964	9.65223	9.46055	8.3279	9.10585	9.25541	9.25311	9.41292	9.16476	9.02427	9.28214	9.4523	9.7007
D2	9.51533	9.09817	9.59794	9.35511	8.94337	9.31017	9.24818	9.12916	9.64949	8.31247	8.98494	9.15812	9.20995	9.18709	9.31917	9.51604	9.74355	9.65389	9.47424	9.71224	9.46515	9.77701	9.48076	9.61641	9.49		8.58364		9.09926	9.42923	9.39794		9.69167
D3	9.76852		9.34189	9.41785	8.1127	8.94048	8.83863	8.46534	8.35409	8.58087	8.90309	8.4136		9.6261	7.90833	9.35902	9.75945	9.497	9.22362	9.67858	9.1971	8.92745	9.38828	9.52983	8.79265		9.45119	9.15277		5.55373
D4	9.67068	9.60991	9.79341	8.91131	7.03503	8.74674	9.68921	7.82787	8.43933	9.22056	9.2302	7.41313	9.67264	9.92553	8.90309	9.15773	10.1377	9.60073	9.80219	10.4228	9.42844	9.22999	9.61737	9.67199	3.55674	8.90515	9.40577	9.49777	8.69263	7.46062	9.2679	10.3267	9.87843
Fig. S4b
Faeces CFU	WT							∆invG							∆ssaV							∆invG ∆ssaV							∆sopD2 ∆gtgE					∆invG ∆sopD2 ∆gtgE
D1	9.37839	9.47598	9.01259	9.07229	9.09963			9.01868	9.4999	9.39532	9.49159	9.27984	8.98019		9.64782	9.62739	9.89404	9.28185	9.53399	8.77042		9.25211	9.36437	9.39794	9.04246				9.49435	9.30404	9.21112	9.41173		9.85919	9.42804	9.2286	9.44617	9.29515	9.21437	9.05387
D2	9.2971	9.60206	9	8.34679	8.91926			9.21251	9.34131	9.39794	9.37011	9.21785	9.27051		9.42744	8.81816	9.69897	9.47613	9.47787	8.71437		9.28191	8.95861	9.46273	9.62048				9.50515	9.12836	9.61305	8.9864	8.78064	9.21671	9.54407	9.05581	9.08934	9.36318	9.23807	9.50864
D3	8.11226	8.13966	9.51774	9.10111	7.17898			8.46376	8.81397	9.03119	8.86566	9.04818	8.96038		9.32235	9.55511	9.29528	9.67094	8.67778	7.90229		8.51064	8.76672	8.90861	8.55252				9.60206	9.70016	9.18819	9.33943	9.53455	8.11197	8.36401	8.45913	8.67872	8.9144	8.83633	9.54226
D4	9.54777	9.50684	9.75887	9.66834	9.29855	8.57978	7.94448	8.9576	7.77138	8.72574	9.43284	9.52895	9.06837	8.25527	9.54371	9.4762	9.77696	9.62908	9.59743	7.57157	7.82608	7.63431	7.70581	7.81584	7.5995	7.07918	6.95424	7.20412		5.15543	9.51102	9.46396	10.6247	7.49485	7.1622	7.62188	8.23408	8.55543	8.40327	8.85721
